# Supplementary material for: Discovery of 3-Amino-1H-pyrazole-Based Kinase Inhibitors to Illuminate the Understudied PCTAIRE Family
Source: Int J Mol Sci. 2022 Nov 27;23(23):14834. doi: 10.3390/ijms232314834 (PMC9736855; doi:10.3390/ijms232314834)
Supplement: Supplementary file 1 [file ijms-23-14834-s001.zip]

Archive with 1 entries (1 files):
- ijms-2056908-supplementary.pdf
